# Supplementary material for: Clinical Pharmacists’ Knowledge of and Attitudes toward Older Adults
Source: Pharmacy (Basel). 2021 Oct 20;9(4):172. doi: 10.3390/pharmacy9040172 (PMC8544685; doi:10.3390/pharmacy9040172)
Supplement: Supplementary file 1 [file pharmacy-09-00172-s001.zip]

Archive with 1 entries (1 files):
- pharmacy-1372452-supplementary.pdf
